# Supplementary material for: Clearance of defective muscle stem cells by senolytics restores myogenesis in myotonic dystrophy type 1
Source: Nat Commun. 2023 Jul 19;14:4033. doi: 10.1038/s41467-023-39663-3 (PMC10356779; doi:10.1038/s41467-023-39663-3)
Supplement: Supplementary file 3 — Supplementary Data 1 [file 41467_2023_39663_MOESM3_ESM.xlsx]

## Sheet: Merge_DEGs_FC
Gene	p_val	avg_log2FC	Control	Patient	p_val_adj
CXCL5	1.46951e-156	-3.53336	0.518	0.839	3.67804e-152
CXCL8	0	-3.43463	0.233	0.848	0
CXCL1	4.88468e-231	-2.73564	0.217	0.734	1.22259e-226
CXCL3	1.58583e-174	-2.59718	0.398	0.75	3.96917e-170
SAA1	2.40399e-204	-2.55382	0.227	0.769	6.01694e-200
CSF3	2.37933e-221	-2.14061	0.271	0.731	5.95521e-217
TNNT2	3.15582e-46	-1.99874	0.452	0.628	7.89869e-42
MMP1	2.1901e-268	-1.95326	0.007	0.573	5.4816e-264
BEX1	7.84063e-193	-1.66744	0.194	0.653	1.96243e-188
CXCL2	3.23146e-148	-1.63807	0.215	0.603	8.08802e-144
IL1B	6.16654e-195	-1.61702	0.037	0.494	1.54342e-190
IER3	3.01276e-68	-1.48595	0.77	0.763	7.54063e-64
TNNI1	3.79496e-81	-1.33607	0.2	0.485	9.4984e-77
SOD2	2.49268e-144	-1.32447	0.915	0.898	6.23893e-140
CCND2	2.18545e-151	-1.29107	0.775	0.963	5.46997e-147
SCG5	7.0983e-128	-1.24523	0.515	0.744	1.77663e-123
MFAP5	7.51429e-40	-1.18055	0.503	0.637	1.88075e-35
SAA2	1.21032e-120	-1.16908	0.022	0.336	3.02931e-116
PPME1	1.82726e-43	-1.08505	0.891	0.86	4.57344e-39
STC1	1.95303e-69	-1.07352	0.381	0.595	4.88823e-65
TAGLN	3.41331e-07	-1.02117	0.949	0.953	0.00854317
CXCL6	1.01459e-91	-1.02003	0.147	0.449	2.53941e-87
CCL20	7.68751e-97	-0.991595	0.1	0.401	1.92411e-92
TNFRSF11B	8.61092e-34	-0.948773	0.36	0.489	2.15523e-29
IL32	1.60225e-134	-0.898841	0.715	0.883	4.01028e-130
TNNC1	1.05146e-79	-0.890538	0.135	0.409	2.6317e-75
CALD1	9.37747e-22	-0.878615	0.991	0.989	2.34709e-17
DDIT3	7.67822e-13	-0.848773	0.659	0.693	1.92178e-08
INHBA	3.8931e-19	-0.845173	0.848	0.765	9.74403e-15
TNNT1	7.78567e-67	-0.824727	0.158	0.406	1.94867e-62
MAP1LC3B	1.74374e-124	-0.823483	0.975	0.971	4.3644e-120
ATF3	1.33339e-09	-0.800518	0.559	0.6	3.33735e-05
ATP6V0C	6.62651e-126	-0.761654	0.981	0.975	1.65855e-121
SLC3A2	3.47479e-17	-0.760692	0.929	0.845	8.69705e-13
TNFAIP3	1.10314e-115	-0.759879	0.248	0.57	2.76106e-111
ATP6V0E1	2.76705e-68	-0.739432	0.989	0.981	6.92565e-64
PPIF	3.29775e-45	-0.723365	0.781	0.745	8.25394e-41
MYL9	6.46598e-32	-0.704676	0.961	0.958	1.61837e-27
CYTOR	4.51065e-42	-0.691782	0.926	0.876	1.12897e-37
MYL6	1.33442e-153	-0.684196	0.999	1	3.33991e-149
PPP1R15A	6.55762e-33	-0.663759	0.893	0.776	1.64131e-28
SRGN	6.54502e-68	-0.659404	0.949	0.964	1.63815e-63
PRDX6	9.4434e-78	-0.639848	0.988	0.991	2.36359e-73
SQSTM1	3.87158e-28	-0.620214	0.963	0.905	9.69018e-24
LY6K	5.9992e-63	-0.616194	0.348	0.577	1.50154e-58
UBE2B	2.87347e-52	-0.611665	0.924	0.862	7.19202e-48
ATP13A3	1.77218e-58	-0.603109	0.835	0.754	4.4356e-54
NPC2	5.44733e-44	-0.594826	0.941	0.908	1.36341e-39
MMP3	3.3373e-89	-0.589973	0.052	0.327	8.35292e-85
CYCS	2.50763e-101	-0.589127	0.976	0.97	6.27635e-97
GREM1	5.30977e-21	-0.589002	0.934	0.902	1.32898e-16
ATP6V1G1	4.68887e-48	-0.585224	0.979	0.976	1.17358e-43
MGLL	3.85284e-106	-0.579318	0.855	0.896	9.64326e-102
SPHK1	4.1366e-54	-0.575647	0.572	0.68	1.03535e-49
ATP6V0B	2.31401e-85	-0.568316	0.963	0.926	5.79172e-81
IGFBP5	1.99872e-65	-0.565762	0.02	0.212	5.0026e-61
UCHL1	1.09615e-21	-0.565735	0.672	0.716	2.74356e-17
UBC	3.93416e-14	-0.5595	0.998	0.992	9.84681e-10
B2M	5.52268e-19	-0.548384	0.997	0.995	1.38227e-14
POU2F2	2.67952e-141	-0.544553	0.066	0.435	6.70658e-137
GABARAPL2	1.09524e-94	-0.539568	0.975	0.958	2.74127e-90
AKR1B1	6.25246e-75	-0.532568	0.944	0.89	1.56493e-70
HLA-B	1.20013e-39	-0.529068	0.883	0.871	3.00381e-35
LUM	8.83668e-55	-0.526895	0.388	0.627	2.21173e-50
PMAIP1	1.0907e-25	-0.52236	0.535	0.592	2.7299e-21
TPM2	4.59934e-31	-0.521472	0.997	0.992	1.15117e-26
RNASEK	1.92237e-74	-0.519321	0.993	0.991	4.8115e-70
FGF2	4.07408e-36	-0.510931	0.765	0.768	1.0197e-31
MOK	2.54199e-80	-0.500619	0.61	0.71	6.36234e-76
MYL12B	9.15728e-54	-0.499761	0.997	0.994	2.29198e-49
SRP14	3.75731e-38	-0.495805	0.999	0.997	9.40418e-34
BGN	4.9499e-71	-0.495607	0.147	0.393	1.23891e-66
PAPPA	5.90915e-45	-0.495533	0.359	0.55	1.479e-40
NDUFV3	8.03577e-153	-0.490828	0.947	0.915	2.01127e-148
POLR2L	1.91433e-66	-0.489889	0.997	0.996	4.79138e-62
SAP18	1.4066e-90	-0.487782	0.988	0.977	3.52057e-86
MYL12A	1.44447e-53	-0.486415	0.996	0.989	3.61535e-49
OPTN	5.95979e-109	-0.485784	0.906	0.919	1.49168e-104
NFKBIZ	1.01582e-14	-0.484083	0.75	0.668	2.54249e-10
ADM	8.55806e-27	-0.481322	0.707	0.707	2.142e-22
ITM2B	3.83603e-20	-0.472903	0.965	0.933	9.60121e-16
CLDN11	4.10341e-30	-0.472029	0.331	0.473	1.02704e-25
STEAP1	1.01476e-06	-0.460823	0.626	0.546	0.0253985
RHOC	4.14247e-89	-0.45176	0.983	0.969	1.03682e-84
TNFSF4	1.78278e-07	-0.44707	0.368	0.399	0.00446212
SKP1	5.86099e-46	-0.443057	0.996	0.995	1.46695e-41
S100A4	1.74995e-06	-0.442753	0.981	0.96	0.0437995
ASAH1	2.74524e-15	-0.441238	0.913	0.861	6.87106e-11
TSC22D1	9.45305e-19	-0.439359	0.822	0.73	2.366e-14
MAP3K7CL	1.34077e-14	-0.43553	0.687	0.685	3.35581e-10
NOP10	1.80572e-80	-0.434787	0.993	0.981	4.51954e-76
CD99	3.13681e-42	-0.431136	0.978	0.96	7.85113e-38
RPS26	4.3724e-85	-0.430223	0.998	0.999	1.09437e-80
ELOC	5.06775e-107	-0.43	0.984	0.97	1.26841e-102
HHIP	1.51762e-06	-0.427457	0.352	0.368	0.0379844
IL6	1.65279e-46	-0.427433	0.133	0.328	4.13676e-42
TBCA	5.57677e-105	-0.423616	0.989	0.982	1.39581e-100
TNFRSF10D	9.33726e-15	-0.416363	0.802	0.754	2.33702e-10
EDN1	1.63962e-08	-0.411774	0.447	0.51	0.000410381
KRTAP2-3	2.21118e-25	-0.410126	0.201	0.354	5.53436e-21
UBB	7.79194e-25	-0.408777	0.997	0.992	1.95024e-20
ANGPTL4	2.24005e-07	-0.404962	0.709	0.679	0.00560662
AL118516.1	2.17672e-10	-0.404915	0.49	0.574	5.44812e-06
PSAP	5.84039e-18	-0.398509	0.952	0.881	1.46179e-13
MRPL33	5.88037e-85	-0.397057	0.982	0.967	1.4718e-80
MOCS2	1.74966e-54	-0.39331	0.92	0.905	4.37922e-50
SOD1	1.60874e-61	-0.39329	0.995	0.989	4.02651e-57
ARF4	4.83127e-88	-0.392387	0.984	0.973	1.20922e-83
ANAPC13	2.68581e-71	-0.391015	0.949	0.917	6.72231e-67
GPNMB	1.47139e-18	-0.390466	0.43	0.534	3.68273e-14
CALU	7.11052e-14	-0.389369	0.983	0.975	1.77969e-09
FKBP1A	4.52541e-39	-0.388809	0.986	0.966	1.13267e-34
SERINC2	1.96579e-52	-0.388596	0.804	0.817	4.92018e-48
SDCBP	1.40304e-34	-0.386004	0.963	0.93	3.51168e-30
PADI2	3.5515e-46	-0.384338	0.009	0.141	8.88904e-42
CHIC2	7.84304e-18	-0.380686	0.827	0.745	1.96304e-13
FTH1	2.65238e-41	-0.378296	1	1	6.63865e-37
SERPINE1	2.41647e-09	-0.37779	0.994	0.989	6.04819e-05
COX6C	8.81361e-52	-0.372987	0.99	0.986	2.20596e-47
UBL5	1.03978e-46	-0.371749	0.994	0.994	2.60246e-42
S100A11	1.09229e-31	-0.367502	1	0.998	2.73388e-27
COX7B	1.26696e-61	-0.367228	0.993	0.98	3.17107e-57
CLTB	2.01308e-43	-0.366016	0.923	0.893	5.03854e-39
OGFRL1	3.01354e-29	-0.364894	0.779	0.784	7.54259e-25
ATF4	3.42373e-07	-0.363155	0.963	0.881	0.00856924
SERINC1	3.02467e-09	-0.362484	0.953	0.922	7.57045e-05
CDA	3.11403e-92	-0.357598	0.162	0.455	7.79412e-88
CSTB	3.07889e-34	-0.355902	0.988	0.967	7.70615e-30
MGST1	2.13273e-25	-0.354216	0.879	0.912	5.33802e-21
PHLDA2	1.80161e-08	-0.351382	0.864	0.804	0.000450924
NDUFB3	2.87938e-55	-0.350248	0.989	0.975	7.2068e-51
LINC02802	2.8667e-45	-0.350109	0.961	0.905	7.17506e-41
SEC11C	1.40858e-69	-0.348395	0.852	0.842	3.52554e-65
MPC2	9.19942e-43	-0.346391	0.944	0.887	2.30252e-38
BST2	6.4071e-87	-0.346352	0.098	0.376	1.60363e-82
ODC1	2.37539e-13	-0.345235	0.904	0.814	5.94535e-09
DYNLRB1	1.07991e-57	-0.342537	0.983	0.975	2.7029e-53
TXNIP	3.22837e-15	-0.342363	0.863	0.692	8.08028e-11
EIF5	5.19233e-08	-0.340762	0.933	0.842	0.00129959
NDUFA2	3.40721e-40	-0.339213	0.981	0.962	8.5279e-36
RNF114	6.88131e-11	-0.338726	0.761	0.724	1.72232e-06
MAP2K3	2.09321e-40	-0.334487	0.823	0.757	5.23911e-36
SELENOK	5.50735e-55	-0.331411	0.967	0.942	1.37844e-50
PPDPF	4.73078e-07	-0.326657	0.994	0.985	0.0118407
NQO1	1.04771e-19	-0.325676	0.98	0.957	2.6223e-15
SAT1	2.97172e-11	-0.325517	0.975	0.931	7.43791e-07
TXNRD1	3.66824e-13	-0.324729	0.948	0.864	9.18124e-09
BRI3	4.3275e-17	-0.323936	0.957	0.921	1.08313e-12
MCOLN1	5.2793e-07	-0.323726	0.664	0.671	0.0132135
REEP5	9.6968e-59	-0.323587	0.973	0.947	2.42701e-54
NGFR	5.74554e-12	-0.321597	0.169	0.26	1.43805e-07
ATP6V0D1	7.9495e-22	-0.321422	0.926	0.849	1.98968e-17
ATP6V1D	7.21094e-34	-0.320396	0.975	0.933	1.80483e-29
POMP	7.14637e-73	-0.320362	0.991	0.987	1.78867e-68
NDUFA1	5.37207e-41	-0.320014	0.991	0.987	1.34458e-36
SH3BGRL3	2.239e-14	-0.318698	0.998	0.994	5.604e-10
ATP6V1C1	1.27591e-09	-0.317492	0.85	0.766	3.19348e-05
YPEL5	1.30208e-21	-0.315015	0.848	0.803	3.25898e-17
CHST2	2.29582e-09	-0.314254	0.591	0.617	5.7462e-05
KRT7	4.85307e-15	-0.313159	0.632	0.685	1.21468e-10
DSTN	6.0497e-36	-0.312899	0.988	0.985	1.51418e-31
MIR4435-2HG	1.58075e-21	-0.312549	0.886	0.796	3.95646e-17
NEK7	6.65204e-09	-0.312458	0.815	0.796	0.000166494
TNFAIP2	8.43472e-140	-0.311321	0.189	0.597	2.11113e-135
PNP	4.68119e-13	-0.309887	0.794	0.718	1.17165e-08
TAF13	1.01217e-70	-0.309386	0.871	0.859	2.53335e-66
COL6A3	2.63824e-07	-0.30907	0.88	0.714	0.00660326
ATP5MD	6.12284e-45	-0.308217	0.996	0.988	1.53249e-40
C15orf48	8.82967e-93	-0.307929	0.019	0.269	2.20998e-88
GABARAP	6.05899e-17	-0.307734	0.988	0.984	1.5165e-12
IFRD1	2.4984e-12	-0.307402	0.764	0.711	6.25325e-08
ATP5MG	8.27279e-52	-0.306707	0.995	0.987	2.0706e-47
CHMP5	1.6091e-32	-0.305787	0.979	0.961	4.02741e-28
ESF1	1.19706e-08	-0.304977	0.92	0.818	0.000299611
COX6A1	1.69671e-28	-0.303444	0.994	0.986	4.2467e-24
POSTN	1.58729e-11	-0.303008	0.307	0.402	3.97283e-07
COX7A2	2.02852e-52	-0.302355	0.993	0.989	5.07718e-48
IL7R	8.14682e-09	-0.302206	0.555	0.592	0.000203907
RIT1	5.79351e-13	-0.301136	0.794	0.741	1.45006e-08
VAT1	3.68591e-38	-0.299861	0.911	0.885	9.22545e-34
COX7A2L	3.00798e-61	-0.299108	0.98	0.959	7.52867e-57
ATP6V1F	1.92854e-36	-0.298218	0.978	0.962	4.82693e-32
NDUFS5	2.96613e-43	-0.296467	0.991	0.987	7.42393e-39
COX6B1	7.94343e-40	-0.296241	0.993	0.981	1.98816e-35
SEC61G	1.46703e-43	-0.295328	0.994	0.987	3.67183e-39
CES1	5.20586e-53	-0.294897	0.022	0.183	1.30297e-48
IFI27	1.06648e-26	-0.293392	0.168	0.323	2.66929e-22
UQCR11	4.18614e-31	-0.292378	0.992	0.987	1.04775e-26
CKB	1.33862e-37	-0.292077	0.24	0.43	3.35044e-33
SORBS2	2.79962e-39	-0.291454	0.342	0.514	7.00717e-35
UPP1	1.31721e-17	-0.290599	0.641	0.693	3.29685e-13
HIGD1A	1.00766e-50	-0.289142	0.965	0.93	2.52208e-46
ATP5MF	3.55189e-35	-0.288815	0.991	0.988	8.89003e-31
NDUFA4	1.36993e-17	-0.288708	0.997	0.989	3.42879e-13
RHEB	5.24748e-11	-0.288708	0.946	0.884	1.31339e-06
C3	1.6074e-159	-0.286532	0.029	0.42	4.02316e-155
TAF9	3.19701e-30	-0.286301	0.954	0.89	8.00181e-26
GTF2A2	9.74402e-38	-0.285494	0.973	0.942	2.43883e-33
TIMP3	6.90166e-11	-0.285104	0.75	0.596	1.72742e-06
NEDD8	5.00745e-32	-0.284763	0.991	0.978	1.25332e-27
RAB9A	7.4134e-15	-0.284564	0.754	0.711	1.8555e-10
ATOX1	7.28403e-36	-0.282523	0.983	0.966	1.82312e-31
HSPB3	1.20375e-12	-0.282394	0.29	0.374	3.01288e-08
TRAPPC4	6.75652e-45	-0.282069	0.911	0.817	1.69109e-40
DKK3	9.01441e-12	-0.281888	0.653	0.665	2.25622e-07
PFDN2	5.64694e-34	-0.28174	0.973	0.932	1.41337e-29
JAK1	4.6901e-39	-0.281454	0.929	0.884	1.17388e-34
FAM177A1	2.95046e-59	-0.280841	0.96	0.928	7.3847e-55
RALA	5.26988e-14	-0.279537	0.933	0.84	1.319e-09
UQCRQ	8.37603e-24	-0.279412	0.99	0.982	2.09644e-19
CHCHD2	2.85881e-61	-0.279128	0.996	0.991	7.15533e-57
AC015912.3	8.38144e-51	-0.278493	0.191	0.419	2.09779e-46
PRDX1	1.10607e-24	-0.277557	0.998	0.996	2.76838e-20
BRK1	1.18077e-43	-0.277432	0.979	0.977	2.95534e-39
CUTA	2.11153e-15	-0.277143	0.986	0.966	5.28494e-11
MXRA7	2.05615e-13	-0.275613	0.953	0.933	5.14634e-09
ROMO1	1.88436e-18	-0.274824	0.989	0.973	4.71636e-14
PHPT1	6.22672e-10	-0.274076	0.99	0.975	1.55849e-05
IL13RA2	1.78071e-27	-0.273674	0.134	0.274	4.45694e-23
GRPEL1	4.06814e-43	-0.273554	0.933	0.852	1.01821e-38
ATP5IF1	4.89422e-29	-0.27127	0.99	0.985	1.22498e-24
DNAJB9	6.87563e-08	-0.271012	0.702	0.687	0.0017209
ZNF57	3.07728e-09	-0.27074	0.102	0.17	7.70212e-05
PRNP	3.88268e-11	-0.269634	0.861	0.81	9.71796e-07
SBDS	8.02066e-40	-0.268018	0.976	0.955	2.00749e-35
IGFBP2	5.56715e-24	-0.266467	0.127	0.265	1.3934e-19
PTS	4.2851e-42	-0.266432	0.913	0.857	1.07252e-37
CAVIN4	6.15243e-13	-0.266219	0.237	0.329	1.53989e-08
CCT8	6.87353e-33	-0.265534	0.983	0.96	1.72038e-28
MAFF	2.13244e-38	-0.265312	0.596	0.671	5.33729e-34
EPB41L3	4.25251e-133	-0.264693	0.009	0.334	1.06436e-128
NDUFB5	9.24091e-47	-0.264525	0.964	0.933	2.31291e-42
CTSL	1.8105e-18	-0.264351	0.952	0.86	4.53151e-14
ADAMTS12	1.20064e-70	-0.264324	0.402	0.623	3.00509e-66
QSOX1	9.62871e-09	-0.263979	0.884	0.768	0.000240997
HBEGF	2.26764e-71	-0.262991	0.28	0.538	5.67568e-67
SEC22B	1.472e-43	-0.260993	0.96	0.908	3.68428e-39
NAMPT	3.69581e-08	-0.260578	0.869	0.759	0.000925025
EIF1AY	5.9955e-23	-0.260147	0.478	0.586	1.50061e-18
CSNK2B	3.6548e-54	-0.259288	0.982	0.943	9.1476e-50
MAP1LC3A	3.43081e-32	-0.257506	0.76	0.777	8.58697e-28
UFM1	9.32863e-50	-0.257372	0.965	0.929	2.33486e-45
VAMP5	2.23449e-08	-0.256327	0.973	0.926	0.000559271
SUB1	1.52566e-48	-0.256084	0.989	0.978	3.81859e-44
RNF181	2.9105e-10	-0.255789	0.981	0.957	7.2847e-06
PDLIM1	7.03839e-79	-0.255447	0.372	0.645	1.76164e-74
TIMM13	2.67131e-51	-0.254149	0.975	0.949	6.68603e-47
NDUFC1	1.91199e-36	-0.253738	0.981	0.962	4.78552e-32
COA6	1.04742e-10	-0.250339	0.933	0.83	2.6216e-06
NRG1	2.77325e-16	-0.25032	0.543	0.621	6.94116e-12
PTPN14	1.70799e-64	0.250579	0.889	0.718	4.27492e-60
PLXNA2	1.13494e-65	0.250689	0.798	0.598	2.84065e-61
JPT1	1.93879e-16	0.25114	0.97	0.894	4.85261e-12
HP1BP3	1.08797e-47	0.251148	0.944	0.833	2.72309e-43
LASP1	2.47271e-62	0.251399	0.91	0.747	6.18894e-58
TMSB15A	1.46391e-103	0.251679	0.434	0.119	3.66401e-99
ARL2	7.93648e-86	0.252184	0.928	0.755	1.98642e-81
LAMA2	4.85027e-97	0.253049	0.793	0.523	1.21397e-92
PF4	1.57452e-80	0.253147	0.677	0.378	3.94086e-76
GLUL	2.84496e-73	0.253696	0.869	0.692	7.12064e-69
CDK1	1.18289e-17	0.25375	0.354	0.231	2.96064e-13
SSRP1	3.25947e-45	0.253883	0.913	0.752	8.15812e-41
CAMK2N1	2.19033e-54	0.254162	0.877	0.735	5.48218e-50
SEC31A	8.31492e-47	0.254283	0.967	0.89	2.08114e-42
MT-ND5	3.94139e-40	0.254379	0.981	0.938	9.8649e-36
RDX	1.86485e-37	0.254907	0.959	0.91	4.66753e-33
MYH10	7.96516e-89	0.255615	0.703	0.454	1.9936e-84
RAPSN	6.36222e-67	0.255936	0.8	0.525	1.5924e-62
GTF2I	1.55268e-65	0.256052	0.918	0.777	3.88621e-61
HIP1	1.77983e-84	0.256976	0.78	0.567	4.45475e-80
PDLIM3	2.40181e-63	0.257535	0.846	0.561	6.01149e-59
FERMT2	6.41507e-40	0.258934	0.918	0.775	1.60563e-35
TACC3	6.48173e-21	0.259143	0.42	0.304	1.62231e-16
LMNB1	1.80046e-49	0.259245	0.404	0.202	4.50638e-45
HNRNPM	1.58805e-41	0.259616	0.97	0.908	3.97474e-37
MAP3K5	8.45687e-147	0.259867	0.742	0.397	2.11667e-142
PLPP3	1.77988e-46	0.261835	0.814	0.624	4.45486e-42
ARHGEF28	9.91465e-90	0.262471	0.78	0.558	2.48154e-85
KPNB1	9.82809e-33	0.262917	0.955	0.888	2.45987e-28
ITGA10	3.02051e-75	0.263498	0.723	0.48	7.56003e-71
FUS	2.38768e-33	0.263556	0.931	0.793	5.97613e-29
SPDL1	3.7352e-38	0.263834	0.851	0.701	9.34882e-34
ATOH8	8.5403e-126	0.264354	0.775	0.463	2.13755e-121
MIOS	7.90032e-113	0.264995	0.799	0.538	1.97737e-108
KLF9	2.1698e-78	0.265017	0.846	0.623	5.43078e-74
ASAP2	1.31517e-77	0.266992	0.866	0.693	3.29173e-73
GNAI2	5.70823e-53	0.26898	0.969	0.9	1.42871e-48
H2AFV	9.81857e-13	0.269738	0.941	0.88	2.45749e-08
MT-CO3	9.19801e-42	0.270624	0.987	0.954	2.30217e-37
DNAJC9	1.15482e-35	0.271305	0.807	0.669	2.8904e-31
XPO1	1.01641e-48	0.271549	0.913	0.736	2.54397e-44
TRAM1	3.05227e-39	0.272714	0.954	0.848	7.63954e-35
HERPUD1	3.94366e-59	0.274261	0.926	0.771	9.87059e-55
FSCN1	1.27614e-74	0.275034	0.929	0.79	3.19405e-70
PLEC	3.22821e-48	0.275168	0.916	0.786	8.07988e-44
SPOCK1	1.78047e-77	0.276281	0.825	0.634	4.45635e-73
TPM4	5.34012e-33	0.27639	0.994	0.974	1.33658e-28
NREP	2.34904e-49	0.276708	0.884	0.753	5.87941e-45
KNL1	3.05171e-31	0.27796	0.386	0.222	7.63812e-27
MARCKSL1	6.14758e-78	0.277978	0.762	0.541	1.53868e-73
HSPG2	2.07176e-83	0.27869	0.867	0.657	5.18541e-79
MT2A	1.21687e-18	0.279286	1	1	3.0457e-14
RBMX	4.84445e-38	0.280323	0.943	0.841	1.21252e-33
CTHRC1	7.47354e-84	0.280358	0.693	0.438	1.87055e-79
NCAPD2	2.79904e-59	0.28057	0.661	0.453	7.00573e-55
ACTG1	1.09787e-31	0.280665	0.998	0.99	2.74786e-27
ACTR2	1.30833e-58	0.280991	0.973	0.926	3.27462e-54
CCNB2	2.01999e-31	0.281074	0.437	0.275	5.05583e-27
KNOP1	1.01299e-70	0.281423	0.893	0.687	2.5354e-66
DHFR	8.06283e-30	0.281789	0.683	0.552	2.01805e-25
RBMS1	3.43646e-45	0.282959	0.917	0.744	8.60111e-41
TMSB4X	1.82569e-60	0.283593	0.999	0.997	4.56951e-56
APEX1	1.21887e-54	0.284206	0.959	0.883	3.05072e-50
CLMP	5.57484e-50	0.28477	0.884	0.689	1.39533e-45
CENPU	7.71977e-33	0.28477	0.439	0.294	1.93218e-28
MCM7	1.96727e-28	0.284803	0.628	0.491	4.92387e-24
NAV1	1.87866e-58	0.285728	0.882	0.695	4.70209e-54
TK1	2.08825e-43	0.287028	0.488	0.277	5.22667e-39
SLC8A1	5.4447e-96	0.288944	0.844	0.645	1.36275e-91
UHRF1	5.74214e-55	0.289249	0.544	0.328	1.4372e-50
LOXL1	4.60202e-77	0.289993	0.825	0.652	1.15184e-72
CNN3	3.1738e-61	0.290927	0.968	0.901	7.94371e-57
HIF1A	1.81243e-37	0.292122	0.97	0.893	4.53632e-33
RPL7A	2.38416e-80	0.29387	0.999	0.996	5.96731e-76
CENPE	9.58758e-22	0.294661	0.53	0.39	2.39968e-17
CDH4	1.09218e-136	0.295929	0.776	0.466	2.73361e-132
UBE2C	3.76312e-14	0.296012	0.396	0.286	9.41871e-10
HMMR	3.61843e-16	0.296647	0.363	0.254	9.05658e-12
TRAM2	1.58349e-57	0.298778	0.879	0.687	3.96331e-53
RPS6	5.95804e-69	0.299275	0.999	0.998	1.49124e-64
MXRA8	6.73493e-87	0.299837	0.898	0.7	1.68569e-82
MYO1C	5.65565e-69	0.300017	0.919	0.768	1.41555e-64
DNAJB4	8.59659e-50	0.301904	0.936	0.828	2.15164e-45
SGO2	4.84031e-28	0.302031	0.588	0.445	1.21148e-23
LMNA	8.20216e-43	0.302208	0.976	0.932	2.05292e-38
PTGER2	7.388e-167	0.302413	0.733	0.306	1.84914e-162
ANKRD28	2.98256e-63	0.302565	0.903	0.715	7.46504e-59
DEK	1.23244e-10	0.304073	0.954	0.877	3.08469e-06
MRC2	6.10323e-71	0.30422	0.921	0.773	1.52758e-66
MIS18BP1	1.3814e-56	0.304252	0.764	0.564	3.45751e-52
SULF1	2.72577e-112	0.305438	0.627	0.261	6.82233e-108
C12orf57	1.4024e-91	0.305577	0.974	0.87	3.51006e-87
HNRNPD	4.98535e-34	0.306235	0.938	0.832	1.24778e-29
IGF2BP2	4.93545e-60	0.306899	0.914	0.737	1.23529e-55
RPL10A	7.37882e-55	0.307775	0.998	0.984	1.84684e-50
FBN1	9.0381e-46	0.307815	0.91	0.764	2.26215e-41
MCM3	1.04064e-35	0.308156	0.715	0.561	2.60463e-31
NAP1L1	2.0537e-26	0.308295	0.991	0.983	5.1402e-22
CENPW	1.19538e-35	0.308964	0.824	0.671	2.99193e-31
IQGAP1	8.09694e-61	0.312503	0.945	0.848	2.02658e-56
DNMT1	2.00312e-38	0.313762	0.896	0.74	5.01362e-34
CCNA2	7.51056e-47	0.313857	0.471	0.252	1.87982e-42
ANXA2	1.76319e-36	0.314581	1	0.996	4.41308e-32
ZBTB16	9.83426e-63	0.315406	0.648	0.411	2.46142e-58
KIF20B	1.26473e-29	0.316767	0.645	0.491	3.16549e-25
PLIN3	7.79064e-57	0.318652	0.969	0.864	1.94992e-52
DTYMK	1.0891e-49	0.318696	0.91	0.777	2.72592e-45
AC245297.3	3.45272e-74	0.319239	0.91	0.779	8.64182e-70
MLPH	1.68777e-80	0.319765	0.808	0.607	4.22432e-76
MME	4.29233e-74	0.321304	0.923	0.759	1.07433e-69
USP1	4.26946e-45	0.323944	0.798	0.63	1.0686e-40
CAVIN3	1.25396e-82	0.324257	0.922	0.782	3.13854e-78
RRM1	4.83287e-41	0.324775	0.846	0.686	1.20962e-36
HNRNPA3	1.34069e-50	0.327524	0.977	0.941	3.35562e-46
CKAP4	3.75883e-52	0.327591	0.95	0.867	9.40797e-48
XRCC5	1.02951e-56	0.327868	0.978	0.942	2.57677e-52
HELLS	2.88847e-37	0.327934	0.62	0.442	7.22954e-33
THY1	2.54069e-57	0.328552	0.931	0.787	6.35909e-53
MYF6	3.26212e-113	0.328803	0.77	0.378	8.16477e-109
CALM2	1.14261e-35	0.329763	0.983	0.96	2.85984e-31
MT1E	1.8139e-19	0.330318	0.988	0.928	4.54e-15
TLN1	2.77817e-69	0.33064	0.968	0.902	6.95348e-65
VCAN	4.66157e-58	0.331914	0.864	0.679	1.16674e-53
PLOD1	6.42199e-81	0.333506	0.934	0.811	1.60736e-76
SOX4	9.10393e-74	0.336016	0.783	0.564	2.27862e-69
CDKN3	1.38027e-21	0.340491	0.461	0.344	3.45468e-17
TACC1	3.05458e-80	0.341333	0.905	0.765	7.64532e-76
MT-ND3	2.99297e-42	0.342908	0.987	0.947	7.49109e-38
WASF2	1.25683e-90	0.343496	0.936	0.814	3.14571e-86
SLC38A1	1.15878e-69	0.344523	0.891	0.702	2.9003e-65
GALNT1	2.77095e-104	0.345113	0.913	0.735	6.9354e-100
EZR	1.12702e-75	0.34586	0.917	0.756	2.82083e-71
ANLN	6.01604e-29	0.350724	0.458	0.297	1.50575e-24
DLGAP5	5.91569e-26	0.352015	0.36	0.213	1.48064e-21
TTC3	1.31679e-65	0.352824	0.957	0.902	3.29579e-61
HNRNPU	1.05762e-47	0.353461	0.958	0.858	2.64711e-43
GAS1	2.85736e-126	0.353915	0.656	0.27	7.1517e-122
RHOBTB3	2.45015e-92	0.355723	0.918	0.8	6.13247e-88
CCBE1	2.30585e-57	0.355776	0.88	0.706	5.7713e-53
NNMT	9.82316e-68	0.356815	0.98	0.914	2.45864e-63
RAD21	1.2595e-49	0.358868	0.929	0.773	3.1524e-45
NASP	1.61635e-23	0.359618	0.889	0.766	4.04557e-19
RBPJ	1.58141e-97	0.360159	0.929	0.777	3.9581e-93
VKORC1	3.09923e-96	0.3609	0.978	0.918	7.75706e-92
SMC2	1.0797e-40	0.361717	0.872	0.709	2.70237e-36
CRIP2	4.99131e-110	0.361948	0.894	0.681	1.24928e-105
PDGFA	3.28027e-120	0.362948	0.826	0.475	8.21018e-116
TMPO	3.1398e-30	0.36308	0.7	0.575	7.85859e-26
ARHGAP29	2.43527e-74	0.364044	0.831	0.619	6.09523e-70
ZMYND8	1.60561e-86	0.365315	0.88	0.672	4.01868e-82
MYOD1	1.50626e-118	0.365642	0.551	0.185	3.77001e-114
TRIM55	5.69311e-78	0.367136	0.892	0.569	1.42493e-73
C1GALT1	1.19535e-81	0.368411	0.895	0.735	2.99183e-77
MACF1	6.86338e-61	0.369234	0.923	0.806	1.71784e-56
ENAH	9.67128e-89	0.369581	0.932	0.794	2.42062e-84
KHDRBS1	1.85074e-81	0.370941	0.934	0.819	4.63221e-77
SPATS2L	3.65036e-102	0.374549	0.968	0.885	9.13648e-98
ASS1	2.18025e-66	0.374737	0.841	0.596	5.45695e-62
AR	1.09303e-167	0.374798	0.83	0.52	2.73575e-163
MT-ND6	1.17566e-96	0.375651	0.932	0.739	2.94255e-92
MT-ATP6	2.88559e-52	0.376631	0.987	0.953	7.22235e-48
CBX1	1.3803e-72	0.377149	0.926	0.805	3.45476e-68
CCDC88A	1.32736e-81	0.377699	0.908	0.726	3.32225e-77
CAPG	2.68591e-47	0.378292	0.654	0.512	6.72258e-43
PTTG1	5.09812e-17	0.380848	0.809	0.7	1.27601e-12
CAV1	1.78809e-51	0.381226	0.996	0.991	4.47542e-47
FLNA	2.90621e-76	0.38497	0.96	0.871	7.27395e-72
CCNB1	7.82378e-15	0.387232	0.622	0.519	1.95821e-10
LRP1	4.50419e-87	0.390322	0.918	0.751	1.12735e-82
EMP1	5.97066e-58	0.39824	0.916	0.727	1.4944e-53
TUBB3	4.72589e-63	0.398487	0.895	0.76	1.18284e-58
PBK	1.99394e-34	0.398687	0.402	0.23	4.99063e-30
ALCAM	2.35187e-43	0.401601	0.927	0.773	5.8865e-39
LTBP2	2.71405e-98	0.404131	0.882	0.676	6.793e-94
NFIC	1.28936e-110	0.406139	0.949	0.828	3.22713e-106
RRM2	1.71002e-38	0.410805	0.469	0.275	4.28002e-34
PARP1	1.22844e-72	0.411402	0.903	0.732	3.07467e-68
HMGB3	1.0221e-33	0.414949	0.83	0.716	2.55821e-29
MGP	2.52384e-42	0.417913	0.148	0.019	6.31691e-38
NUCKS1	7.50922e-51	0.418952	0.983	0.941	1.87948e-46
HMGN1	1.77486e-87	0.420421	0.983	0.923	4.44231e-83
TYMS	2.19691e-36	0.420448	0.733	0.592	5.49863e-32
SPON2	1.58443e-155	0.421728	0.677	0.266	3.96568e-151
CXXC5	5.90637e-108	0.422531	0.874	0.63	1.47831e-103
TGFBI	3.37865e-40	0.423034	0.988	0.978	8.45643e-36
P4HA1	8.39711e-93	0.42441	0.947	0.853	2.10171e-88
ENPP1	1.39311e-95	0.428173	0.811	0.554	3.4868e-91
HNRNPR	6.72647e-73	0.430057	0.943	0.816	1.68357e-68
SMC4	1.75104e-32	0.432869	0.831	0.678	4.38268e-28
GABPB1-AS1	2.37626e-130	0.4342	0.867	0.619	5.94753e-126
COL5A2	4.82394e-80	0.434827	0.909	0.734	1.20738e-75
CKS1B	6.68406e-36	0.435386	0.896	0.78	1.67295e-31
HIST1H1B	1.69937e-28	0.435567	0.268	0.123	4.25335e-24
SLC20A1	3.91583e-61	0.435951	0.9	0.742	9.80094e-57
NEAT1	1.47786e-53	0.436359	0.937	0.798	3.69893e-49
EPB41L2	2.76089e-84	0.437229	0.903	0.779	6.91024e-80
PTMS	1.25668e-114	0.437659	0.991	0.963	3.14535e-110
RPL3	5.31246e-97	0.438843	0.999	0.991	1.32966e-92
VIM	9.87601e-55	0.439895	1	0.996	2.47187e-50
CLSPN	5.69398e-31	0.447187	0.495	0.335	1.42515e-26
CRLF1	1.5679e-175	0.448567	0.77	0.317	3.9243e-171
FBLN1	1.81758e-212	0.450069	0.776	0.305	4.54923e-208
CARHSP1	4.80902e-61	0.453071	0.914	0.785	1.20365e-56
MAT2A	1.58965e-105	0.45919	0.925	0.773	3.97874e-101
DDIT4	4.86878e-83	0.463605	0.77	0.498	1.21861e-78
PRC1	1.14537e-30	0.466174	0.564	0.408	2.86674e-26
TGM2	3.7776e-09	0.466562	0.739	0.666	9.45495e-05
CELF2	3.34272e-111	0.471208	0.822	0.539	8.3665e-107
OLFML3	5.77766e-74	0.471304	0.77	0.53	1.44609e-69
ZFP36L1	5.22389e-64	0.472109	0.922	0.762	1.30749e-59
CKAP2	5.32186e-49	0.474619	0.788	0.615	1.33201e-44
RRBP1	8.39027e-89	0.474676	0.949	0.821	2.1e-84
HEY1	7.30904e-148	0.476248	0.695	0.331	1.82938e-143
ASPM	5.58142e-29	0.482849	0.38	0.218	1.39697e-24
EPS8	9.85728e-115	0.484788	0.944	0.815	2.46718e-110
CDK2AP1	7.92897e-156	0.486562	0.973	0.9	1.98454e-151
STK17B	8.32918e-131	0.488132	0.885	0.672	2.08471e-126
SLC38A2	1.39595e-90	0.496508	0.922	0.757	3.49391e-86
CDC42EP3	1.00061e-92	0.501941	0.909	0.732	2.50442e-88
TSC22D3	1.30504e-93	0.509121	0.921	0.723	3.26638e-89
NUSAP1	2.5362e-33	0.512179	0.475	0.313	6.34785e-29
LMO7	2.35293e-97	0.514817	0.927	0.77	5.88915e-93
CBX5	5.70976e-60	0.518528	0.918	0.797	1.4291e-55
SNAI2	8.02684e-124	0.519682	0.898	0.679	2.00904e-119
TPX2	5.57323e-46	0.527637	0.672	0.468	1.39492e-41
PGF	1.2431e-112	0.533664	0.807	0.492	3.11137e-108
STMN1	4.26523e-08	0.54312	0.939	0.925	0.00106754
MSI2	1.16659e-128	0.54331	0.902	0.736	2.91986e-124
BIRC5	4.46197e-33	0.552686	0.489	0.329	1.11679e-28
LSP1	4.25494e-145	0.557178	0.939	0.658	1.06497e-140
TUBB	4.5321e-63	0.565553	0.973	0.916	1.13434e-58
HEYL	3.05971e-163	0.566495	0.734	0.327	7.65815e-159
TUBA1B	1.58651e-45	0.571809	0.977	0.922	3.97088e-41
HMGB2	2.34179e-26	0.576568	0.797	0.665	5.86125e-22
AHNAK	9.49921e-95	0.58749	0.971	0.889	2.37756e-90
HMGB1	7.91704e-31	0.599574	0.991	0.974	1.98155e-26
MKI67	1.19162e-30	0.602733	0.395	0.229	2.98251e-26
LOX	8.92482e-40	0.604512	0.872	0.739	2.23379e-35
UGP2	8.985e-57	0.607602	0.968	0.897	2.24886e-52
MT1M	1.79589e-52	0.617814	0.679	0.435	4.49494e-48
NR2F1	3.19225e-135	0.634128	0.793	0.506	7.98989e-131
MARCKS	2.05699e-128	0.647932	0.931	0.811	5.14843e-124
PRKDC	1.70751e-124	0.653667	0.933	0.831	4.27373e-120
PTMA	5.98777e-75	0.655726	0.991	0.963	1.49868e-70
SIX1	1.82802e-182	0.662591	0.879	0.627	4.57535e-178
PCLAF	3.71391e-42	0.691058	0.569	0.381	9.29555e-38
CRYAB	3.28663e-09	0.696727	0.972	0.902	8.2261e-05
FKBP5	5.35905e-213	0.71108	0.945	0.754	1.34132e-208
DKK1	6.34517e-57	0.752331	0.916	0.737	1.58813e-52
COL1A1	5.71371e-71	0.761229	0.981	0.925	1.43009e-66
PCDH9	1.22183e-120	0.78604	0.913	0.707	3.05811e-116
TOP2A	3.83947e-55	0.795153	0.537	0.292	9.60981e-51
COL3A1	1.15942e-102	0.803494	0.892	0.716	2.90191e-98
FN1	4.22394e-92	0.80787	0.991	0.958	1.05721e-87
NPTX2	1.19816e-152	0.814975	0.872	0.539	2.99888e-148
COL1A2	1.09662e-108	0.892639	0.973	0.864	2.74473e-104
HES1	2.72079e-151	0.920115	0.92	0.741	6.80986e-147
IFITM2	4.67781e-237	0.930182	0.991	0.888	1.17081e-232
TUBA1A	1.06384e-125	0.959612	0.952	0.829	2.66267e-121
ID3	1.49393e-155	0.968176	0.944	0.772	3.73917e-151
MYF5	1.95477e-149	1.02516	0.827	0.464	4.8926e-145
ATP2B1	5.72731e-141	1.02584	0.954	0.858	1.43349e-136
CENPF	2.86662e-46	1.06013	0.583	0.381	7.17487e-42
SERPINE2	8.04069e-66	1.06935	0.954	0.832	2.0125e-61
HIST1H4C	3.34577e-69	1.26037	0.896	0.706	8.37412e-65
ID1	5.93183e-246	1.4096	0.926	0.701	1.48468e-241
