# Supplementary material for: Clearance of defective muscle stem cells by senolytics restores myogenesis in myotonic dystrophy type 1
Source: Nat Commun. 2023 Jul 19;14:4033. doi: 10.1038/s41467-023-39663-3 (PMC10356779; doi:10.1038/s41467-023-39663-3)
Supplement: Supplementary file 5 — Source Data [file 41467_2023_39663_MOESM5_ESM.xlsx]

## Sheet: Figure 3
	Figure 3B. Beta-Gal positive cells (%)
	Control	DM1
	1.1	28.1
	4.9	55.1
	1.1	41.8
	7.4	61.1
		17
		40.4
	Figure 3C	mRNA relative expression levels
	Gene	Control			DM1
	P16	0.0053	0.3694	2.7069	3.4026	9.2002	1.1823	4.4588
	P21	2.5038	1.3526	0.7392	1.3141	0.63838	0.2981	0.8433
	Figure 3D	Cell confluence (%)
	Days	Control					DM1
	0	1.34	2.44	3.69	1.72	1.86	3.27	3.8	3.11	2.52	2.82
	1	4.42	4.91	6.86	2.77	3.38	4.98	6.68	5.5	5.1	4.69
	2	7.41	8.87	11.82	4.65	4.75	7.87	8.62	10.22	7.45	5.93
	3	15.74	16.68	19.37	8.66	7.6	11.01	10.86	21.86	10.91	7.18
	4	34.61	28.02	32.86	16.51	10.71	16.18	12	26.56	13.57	7.75
	5	56.33	39.23	43.45	27.29	15.16	19.91	13.5	38.82	19.22	10.76
	6	79.46	59.28	63.06	43.96	23.4	26.9	14.87	54.96	24.28	12.9
	7	88.4	70.18	75.03	55.83	27.45	31.92	15.9	63.47	27.59	12.66
	Figure 3F. CUG repeats foci / nucleus
	B-Gal -	B-Gal +
	1.8	6.7
	1.8	8.3
	1.72	3.6
	1.1	9.91
	1	3
	1.4	6
	Figure 3H. Pax7+/P16+ cells (% of total PAX7+ cells)
	Control	DM1
	0	8.6
	0	12.5
	4.35	11.1
		5.7
		3.6
	Figure 3I. P16 mRNA levels			P21 mRNA levels
	Control	DM1		Control	DM1
	0.5	3.5		0	19.7
	1.3	1.8		2	21.4
	0.8	1.6		2.7	3.1
	1.1	1.3		7.7	5.9
	1.9	7.6		0.6	50.1
		3.7			17.3
		17.9			18.7
		2.6			9.9
		3.4			9.4
	Figure 3K. Fold change in proliferation (CM-DM1 / CM-Ctrl)
	CM-Ctrl	CM-DM1
	1	0.827408
	1	0.825205
	1	0.919379
	1	0.634605
	Figure 3M. Fusion index
	CM-Ctrl	CM-DM1
	9.4	3.29
	8.43	6.15
	9.19	7.13
	8.37

## Sheet: Figure 4
#PATIENT	IL6 (pg/ml)	Ankle dorsiflexors (% expected force)	Hip flexors (% expected force)	Knee extensors (% expected force)	Knee flexors (% expected force)	Shoulder flexors (% expected force)	Shoulder abductors (% expected force)	Elbow flexors (% expected force)	Elbow extensors (% expected force)	TUG	10mWT	Berg	Pinch
1	1.3	64.392	68.495	76.74	89.4784	96.8762	101.528	36.5226	88.5203	7.73	1.4771		8.625
2	2.25	79.8371	99.6412	103.727	113.633	140.166	120.23	42.371	151.792	8.91	1.38376		7.16667
3	1.8	63.8204	79.9052	85.1686	97.9141	112.954	77.7257	29.3012	126.161	10.0267	1.09769	56	5.75
4	0.98	67.9805	66.1109	48.1452	90.0954	77.3358	65.4887	25.1631	89.695	8.38667	1.3655		6.55
5	2.47	41.4279	60.8636	83.6664	95.3888	103.467	72.1338	20.5917	97.2047	9.87	0.999334	56	5.29167
6	2.59	55.9715	88.7243	81.4624	90.8089	103.504	88.5745	23.3187	141.453	9.96	1.09369	56	4.75
7	3.31	57.2021	61.9678	90.2329	90.2054	91.3589	71.3984	31.8029	89.7903	8.28	1.34831		5.5
8	4.54	69.9065	86.0229	62.6995	74.8492	104.613	74.7814	21.5282	121.88	9.89333	0.949668	51	3.625
9	5.6	12.725	42.8686	31.2246	60.6687	41.8146	39.1204	17.1116	64.2908	10.58	0.889416		3.29167
10	14.4	61.7321	53.0955	69.8761	61.6476	84.364	68.8345	28.3894	84.9175	10.3367	1.04348		4.5
11	2.3	34.8811	68.6414	33.8026	70.3376	103.346	56.5399	15.0728	84.8723	8.99	1.27877	55	5.25
12	4.78	27.3113	33.1221	47.959	49.8679	62.5036	34.2208	17.2449	47.3434	8.33667	1.15741	52	5.66667
13	8.74	39.248	43.3621	32.8776	46.471	40.0883	43.4507	15.407	66.9579	12.5533	0.80928		4
14	1.05	113.142	59.094	64.7485	108.393	158.829	109.508	32.1821	100.948	9.09333	1.22599		4.875
15	2.35	26.5534	44.3497	44.3974	81.4651	71.2607	58.5814	25.9766	70.0154	12.4467	0.91047	52	3.85
16	1.26	72.1692	89.0529	108.319	123.482	143.382	111.047	39.5477	113.208	8.48333	1.40779	56	10.6875
17	2.33	75.9189	84.5498	89.519	83.997	115.359	89.5789	32.5222	110.171	8.93667	1.32217	56	8.1
18	1.24	82.0548	81.1269	81.083	110.916	146.545	106.852	34.009	125.124	8.82667	1.28041	56	7.875
19	1.07	50.604	48.8425	58.1414	87.1338	78.0886	64.718	16.3531	76.8999	10.55	1.02494	55	4.375
20	3.73	78.2542	60.4286	81.9225	101.373	127.617	87.5271	20.1194	87.4954	11.98	1.03878		4.45833
21	1.97	37.3872	75.7354	52.5158	64.09	80.2637	67.5721	21.9931	108.335	12.18	0.905524	54	3.375
22	7.05	22.1968	54.7002	26.5825	39.9802	56.9275	30.9482	10.5431	68.7069	16.9567	0.689655		4.41667
23	1.88	19.5959	54.9444	59.7556	89.5546	59.4954	39.4099	15.0401	85.2702	10.1133	0.97056		2.625
24	2.43	50.3803	56.6032	47.3307	63.0038		65.9327	19.487	87.0578	17.9867	0.63118	43	3.58333
25	11.82	42.5968	43.2782	64.4342	76.8259	82.9822	76.4595	31.4664	88.7374	10.8767	0.919963		7.75
26	6.88	77.1332	55.063	65.854	79.7647	114.035	102.647	29.9582	98.7728	9.15667	1.21704	56	6.33333
27	6.1	53.7243	26.5589	51.7783	59.4327	48.2431	30.3347	18.6233	35.1764	9.86	1.16234		4.45
28	1.51	84.1517	73.0755	79.0481	107.691	113.673	90.8338	35.3205	127.303	9.76667	1.23001	56	7.95
29	11.27	81.3121	55.9395	78.5806	78.9101	110.854	83.7877	27.1585	85.7049	10.0933	1.04895		4.875
30	3.64	49.8386	82.1246	87.2404	104.917	133.885	87.7831	28.3673	126.193	9.96333	1.10579	56	6.625
31	3.96	55.0762	89.9791	76.9827	102.01	114.075	83.96	26.0046	110.23	9.39667	1.3363		6.04167
32	4.54	57.4177	65.531	87.1345	88.9943	90.6792	77.7073	24.7507	101.455	9.89667	1.20579		6.1
33	23.49		70.0042	51.8723	95.2684	89.8508	79.6752	33.1253	92.6259	9.63667	1.18203	52	5.66667
34	5.37	67.6969	76.816	76.4812	124.214	151.473	128.468	53.3851	123.755	10.17	1.20048	54	7.20833
35	2.41	71.4555	74.2099	68.9453	110.568	87.7827	64.4732	20.7688	117.425	8.72333	1.08932	56	5.3
36	2.87	65.2457	88.8481	53.3381	97.7573	108.904	84.558	27.9874	125.738	9.62333	1.1839	53	5.375
37	1.07	52.2781	87.9987	81.9753	77.1997	122.171	87.6105	26.4292	115.835	9.54	1.27334	56	6.8125
38	1.31	135.917	89.0754	94.4992	113.903	162.382	132.913	46.847	150.588	10.0133	1.22549	56	7.5
39	5.34	5.29921	60.0332	72.4077	94.9306	119.566	59.4891	24.9107	68.4589	12.98	0.855432	21	3.25
40	2.21	93.565	87.0573	72.5562	91.558	114.798	110.482	38.9875	135.577	9.13	1.21902	56	9.875
41	0.86	100.813	85.3822	73.6962	101.371	136.363	94.0899	23.5534	155.238	8.84	1.13122	56	5.91667
42	2.35	38.1663	54.8145	59.3992	88.2643	112.028	71.5403	24.0934	67.1866	10.34	1.01249	54	6.08333
43	3.96	17.894	62.1031	51.0839	49.7343	82.6656	40.4216	12.7611	70.2137	10.2233	0.965251	52	5.29167
44	1.71	39.9503	42.2863	31.0757	57.2936	81.2878	51.0509	20.4273	57.7253	10.5467	1.16595	54	5.15
45	5.33	73.9517	104.986		106.479	103.704	93.214	29.5303	147.207	9.11	1.19	56	13.6875
46	1.44	59.161	89.9904	78.4056	121.153	145.472	86.1055	26.7869	146.287	8.52667	1.17279	56	5.20833
47	3.02	42.5369	72.6917	55.8498	55.9316	71.6316	47.5393	14.1998	114.207	12.47	0.818777		3.75
48	1.62	40.19	56.2138	45.9446	61.2471	97.839	97.3271	33.5375	79.1488	9.79333	1.2959	56	7.5
49	1.11	94.3638	63.6273	56.9669	100.525	159.683	97.6334	27.3314	110.037	8.48333	1.23967	56	7.625
50	4.84	50.2081	52.9793	20.2563	78.3599	98.4911	80.8398	20.3892	89.9957	12.41	0.725865	42	4.20833
51	3.01	34.7674	50.1143	52.0639	60.7312	64.488	56.7138	22.7074	76.6103	11.1767	0.93633		4.45
52	4.88	37.9717	43.181	53.6115	80.9248	92.7502	60.5352	20.509	61.3905	9.79667	1.114	56	6.3
53	1.79	13.8949	44.0201	12.2814	38.8574	41.8868	14.0757	6.17143	62.6028	12.22	0.893123	39	2.16667
54	2.63	58.4744	74.004	74.0361	112.401	111.543	98.8113	42.2195	87.6023	13.5	1.18812		10.35
55	0.82	26.4842	31.5941	40.9989	47.9294	107.503	58.9536	16.4451	51.0728	12.57	0.654593	54	3.375
56	3.08	20.9232	47.3821	39.1487	64.4136	67.3133	49.3618	16.541	61.0597	14.6733	1.04493	51	4.70833
57	1.8	77.5905	78.1325	103.262	79.837	131.976	99.5221	38.8482	107.781	9.01667	1.39535	56	7.29167
58	1.12	21.4102	64.0791	22.2599	53.8047	78	67.3001	15.6494	95.4582	13.74	0.750751	45	3.75
59	1.84	14.6703	66.4665	32.7882	45.394	91.5042	57.1185	18.4405	78.2424	11.9467	0.850581	45	4.66667
60	5.43	10.8741	59.6877	47.5861	73.1231			3.54392	67.0521	11.31	0.910747		3.15
61	1.58	93.2009	74.608	87.544	92.6245	88.9295	74.5543	27.5995	90.8794	8.50333	1.27932	56	5.66667
62	1.76	82.1165	88.4531	71.5707	97.9602	105.718	84.0148	24.5921	140.198	9.09667	1.01695	56	6.1
63	2.09	16.3435	61.8284	76.777	95.2591	73.7688	51.7908	13.3105	74.9336	9.52333	1.01626	52	4.54167
64	2.88	67.1742	52.1507	53.6875	75.5169	96.4993	73.6086	24.0833	89.3469	10.1667	1.23558		4.79167
65	1.6	64.845	63.2241	74.5215	84.6038	91.436	66.3702	23.0201	95.0348	8.06333	1.33274	56	6.6
66	2.66	32.0025	59.3702	53.8877	54.9186	83.7933	76.2259	21.4829	74.5411	10.2067	1.15785		5.375
67	0.83	136.098	82.685	94.0048	96.5442	140.401	118.509	40.8343	137.676	8.92	1.25052	56	8.41667
68	2.24	28.8998	60.4268	59.4467	79.2084	103.002	80.6619	21.8638	79.3205	11.0633	0.986518	50	6.2
69	1.65	93.9467	90.763	90.236	109.961	154.539	109.679	54.0175	152.465	9.82	0.984575	56	8.4375
70	5.16	52.3044	51.779	68.3395	84.7185	98.8817	88.5131	28.8005	93.7574	10.86	1.15964		4.7
71	1.88	60.3767	73.5254	85.2703	124.514	111.596	75.1708	22.7141	120.589	10.1267	1.00874		2.95
72	4.11	76.0187	83.8286	91.6668	101.721	123.913	106.525	41.2544	108.635	10.99	1.2685		9.1
73	1.87	83.0965	54.8006	76.2284	57.5847	97.9756	82.4961	30.1012	88.7952	8.81333	1.17325	56	4.85
74	1.65	105.412	101.445	111.343	116.499	157.62	123.684	36.2145	172.619	8.41	1.34469		6.66667
75	1.17	110.074	98.3362	77.3979	101.905	135.506	106.514	47.1657	122.782	7.31	1.48441	56	12.5625
76	1.88	32.4126	50.8737	55.9565	84.4556	85.8877	51.6376	13.2544	89.4089	9.47667	1.0989	56	3.625
77	3.42	58.3192	69.4014	72.2032	106.471	84.929	75.6797	21.9345	79.9199	8.37333	1.50678		6.05
78	5.95	20.1483		67.7161	93.1913	55.3587	38.9505	7.38394		12.9733	0.661959		3.6875
79	4.48	41.573	66.2925	72.9483	68.4916	90.3151	66.7339	21.0189	80.0856	10.3133	0.914355	55	4.95833
80	2.24	75.2212	72.6932	71.1029	71.3941	114.47	92.7774	33.8667	127.512	10.6767	1.07296	55	3.91667
81	1.96	32.7135	63.1827	55.0529	76.9618	106.365	74.4897	20.3835	89.4459	11.6833	0.928793	52	4.6875
82	3.63	84.4058	71.5195	60.0998	85.5953	117.228	98.1011	31.6093	114.68	8.16	1.37741	56	5.4375
83	2.29	41.554	73.9127	63.9473	86.3669	112.643	79.0756	28.647	94.5291	6.86	1.21655	56	7.79167
84	1.09	77.2872	89.5519	96.1735	108.074	154.625	136.378	44.7569	115.215	8.06	1.3587	56	7.375
85	1.82	51.1519	61.5277	64.0544	71.5332	81.5045	69.2214	24.3432	85.2202	8.41667	1.34469		5.33333
86	2.39	56.8369	60.3267	76.4256	85.9047	86.1768	67.4148	18.5353	91.7094	9.58333	1.11857		3.65
87	2.41	75.9985	68.9381	65.9505	75.6032	107.76	83.1521	24.2229	119.42	9.21333	1.05634	55	5.33333
88	14.12	41.7876	29.5575	28.05	40.2545	54.6795	41.1525	12.61	40.7973	11.3633	0.932256	53	3.25
89	2.35	92.3314	83.5067	81.4341	141.585	152.377	118.766	36.2614	164.811	11.0233	1.05448	55	5.70833
90	1.4	89.4914	113.718	91.9864	100.332	134.038	106.969	33.9851	172.406	8.26667	1.39082	56	6.91667
91	4.81	73.5672	111.181	87.19	113.516	135.946	83.4243	23.6873	135.45	7.70667	1.63399	56	7.91667
92	0.72	141.413	101.83	90.8576	126.173	122.339	89.7305	35.9459	163.661	10.07	1.3587	56	7.375
93	3.17	81.1762	66.8841	51.815	84.4042	110.961	92.6158	25.6738	119.07	9.29667	1.1169	54	4.8
94	1.33	81.994	87.6451	69.5109	90.667	106.003	97.3186	35.1286	148.824	9.05	1.34348	56	6.41667
95	3.87	43.9953	61.0223	82.992	101.273	89.4753	43.9943	21.1092	76.3781	8.24667	1.27226	55	4.91667
96	0.94	109.137	104.987	93.3707	96.7619	153.711	122.724	44.3532	170.616	7.29667	1.16595	56	7.16667
97	1.35	103.806	111.405	109.023	128.442	171.986	126.255	44.6078	168.909	8.02667	1.32802	56	6.375
98	1.38	72.1003	65.2053	62.1825	80.7361	106.322	86.7053	33.5547	110.313	8.47333	1.321	56	9
99	1.77	62.3806	70.0924	62.2107	89.3405	128.965	77.1352	23.7609	85.8944	8.98333	1.21704	56	8.75
100	2.12	79.4178	60.6646	44.3831	51.0468	83.0306	69.4818	21.8237	98.3304	8.88	1.25892	56	5.33333
101	1.39	92.168	98.4702	81.8222	98.1745				123.488	7.6	1.54719	56	10.1
102	1.52	68.2272	83.2229	58.4813	86.5798	105.025	69.1607	23.8018	138.176	8.28667	1.40647	56	5.5625
103	1.25	88.8389	80.4657	68.5789	113.579	126.504	109.574	37.6513	136.28	9.37	1.2826	56	7.875

## Sheet: Figure 5
	Figure 5A	Viable Cells (%)
	A1155463 [ ]	Control					DM1
	Vehicle	100	100	100	100	100	100	100	100	100	100
	5nM	96.4602	102.766	117.718	103.538	92.1368	95.6627	86.9318	102.154	95.6743	79.7333
	50nM	96.5585	103.404	118.544	107.263	92.9915	80.4819	71.5909	96.1451	89.5674	98.6667
	100nM	93.9036	101.489	111.787	106.704	86.6667	66.8675	73.2955	88.322	74.1306	76
	250nM	92.3304	94.6809	111.186	98.8827	99.6581	62.6506	81.25	87.7551	64.1221	76.8
	750nM	88.4956	99.3617	112.988	112.477	78.2906	62.8916	57.9545	93.424	61.408	89.0667
	1500nM	89.4789	89.3617	109.91	100.372	89.7436	51.3253	66.6785	92.0635	56.9975	76.4
	Figure 5C. Annexin V + PI positive cells (%)
	Control Veh	Control Sen	DM1 Veh	DM1 Sen
	2.2	4.2	12	32.9
	2.6	5.3	42.4	73.2
	3.5	7.4	3.2	10.9
	7.6	20.9	16.7	45.3
			9.5	21.7
			18.7	49.3
			4.8	19.9
	Figure 5E. Fold change in B-Gal+ cells (Sen / Veh)
	Control Veh	Control Sen	DM1 Veh	DM1 Sen
	1	0.7443	1	0.6889
	1	0.7486	1	0.867
	1	0.8208	1	0.8166
	1	1.0268	1	0.5539
			1	1.1234
			1	0.7851
			1	0.2022
	Figure 5F	mRNA relative expression levels
	Gene	Control Veh			Control Sen			DM1 Veh					DM1 Sen
	P16	0	0.4	2.7	1.2	0.5	0.9	3.6	0	1.3	4.7		0.5	0.1	1.5	0.8	0.8
	P21	2.5	1.4	0.7	0.3	1	1.8	1.9	0.9	0.8	1.2	0.6	0.5	2.2	1.1	0.8	1.3
	Figure 5G	Fold change in protein expression (Sen / Veh)
		DM1 Veh				DM1 Sen
	CSF3	1	1	1	1	0.74	0.68	0.78	0.85
	CXCL1	1	1	1	1	0.8	0.9	0.59	0.84
	IL-6	1	1	1	1	0.22	0.67	0.62	1.05
	CXCL8	1	1	1	1	0.68	0.67	0.81	0.86
	CCL2	1	1	1	1	0.12	0.79	0.76	0.58
	CCL7	1	1		1	0.25	0.76		0.63
	MMP-1	1	1	1		0.53	0.66	0.65
	MMP-2	1	1	1	1	0.6	0.83	0.86	0.81
	MMP-3	1	1	1	1	0.42	0.92	0.92	0.58
	MMP-12	1	1	1	1	0.39	0.79	0.87	0.72

## Sheet: Figure 6
	Figure 6B. Fold change in Ki67+ cells (Sen / Veh)
	Ctrl Veh	Ctrl Sen	DM1 Veh	DM1 Sen
	1	1.04281	1	1.57189
	1	1.00407	1	1.09398
	1	1.05319	1	1.39024
	1	1.19453	1	3.0165
			1	1.18186
			1	3.2
			1	1.27012
	Fig 6C. Fold change in proliferation relative to control
	CM-untreated	CM-seno
	1.0685	1.1916
	0.965	1.1313
	0.9664	1.0984
	Fig 6E. Fold change in MYOG+ cells (Sen / Veh)
	Ctrl Veh	Ctrl Sen	DM1 Veh	DM1 Sen
	1	0.992	1	2.86
	1	1.9	1	1.76
	1	2.04	1	1.39
	1	1.68	1	1.28
			1	3.7
	Fig 6F. Fold change in MYOG expression (Sen / Veh)
	Ctrl Veh	Ctrl Sen	DM1 Veh	DM1 Sen
	1	0.26	1	1.77
	1	0.595	1	0.97
	1	0.76	1	1.12
			1	1.52
			1	1.06
			1	1.04
			1	1.8
	Fig 6J. Fold change in hDMD+ fibers (Sen / Veh)
	Veh	Sen
	1	1.65
	1	1.5
	1	1.43
